# Supplementary material for: High resolution immunoinformatic profiling of Zonula occludens toxin reveals a conserved multiepitope vaccine candidate in Acinetobacter baumannii
Source: Front Immunol. 2026 Jun 4;17:1835523. doi: 10.3389/fimmu.2026.1835523 (PMC13275727; doi:10.3389/fimmu.2026.1835523)
Supplement: Supplementary Table 1 — High-resolution BLAST alignment analysis of the Antigen 1 (N-terminal) domain across Acinetobacter baumannii clinical isolates. Pairwise BLASTp alignments of the Antigen 1 (N-terminal) region of the Zonula occludens toxin (Zot) were conducted across a diverse panel of Acinetobacter baumannii strains, encompassing both reference genomes and clinically derived isolates. Quantitative alignment metrics—including bit score, percent identity, query coverage, alignment length, and E-values—demonstrate substantial sequence conservation across the dataset, with consistently high coverage and statistically significant homology. Compared to the C-terminal domain, the Antigen 1 region exhibits modestly increased sequence variability, with divergence localized to discrete residue positions, suggesting the presence of regions under relaxed evolutionary constraint or potential adaptive pressure. Despite this variability, the majority of the domain remains well conserved, indicating preservation of core structural features. Importantly, conserved segments within Antigen 1 overlap with predicted immunogenic regions, supporting their potential contribution to T-cell recognition. However, the presence of localized variability may influence epitope stability and cross-strain coverage. Collectively, these findings position the Antigen 1 domain as a moderately conserved antigenic region that may complement the highly conserved Antigen 2 domain in multi-epitope vaccine design strategies. [file Table1.xlsx]

## Sheet: Sheet 1 - Antigen 1-Alignment-D
Antigen 1-Alignment-Descriptions
Representative sequence	Bit Score	Query Cover	E value	Per. ident	Acc. Len
ATCC17978	211	1	1.59e-76	100	101
WP_000985588.1	209	1	8.54e-76	98.02	101
WP_169040862.1	209	1	8.54e-76	98.02	101
WP_353727091.1	208	1	4.43e-75	97.03	101
WP_032020746.1	202	1	7e-73	93.07	101
WP_031986148.1	55.5	0.98	7.9e-15	31.31	99
WP_396233855.1	55.5	0.98	8.06e-15	33.01	98
WP_000585019.1	54.7	0.98	1.56e-14	31.31	99
WP_000585018.1	54.7	0.98	1.56e-14	31.31	99
ATCC19606	54.7	0.98	1.56e-14	31.31	99
WP_032021565.1	54.7	0.98	1.56e-14	31.31	99
WP_057078271.1	54.7	0.98	1.56e-14	31.31	99
WP_169030959.1	53.1	0.99	6.27e-14	38.24	98
WP_032017212.1	52.8	0.99	9.55e-14	37.25	98
WP_231533305.1	52.8	0.99	9.55e-14	37.25	98
WP_072618039.1	51.2	0.98	3.96e-13	30.69	98
WP_057689492.1	51.2	0.98	3.96e-13	30.69	98
WP_000956750.1	51.2	0.99	4.13e-13	36.27	98
WP_098729704.1	49.3	0.99	1.96e-12	37.25	98
CAA0160994.1_Phage	49.3	0.99	2.19e-12	37.25	98
WP_031380814.1	47.8	0.98	7.59e-12	32.35	99
WP_049590741.1	47.8	0.98	7.59e-12	32.35	99
WP_407543909.1	47.8	0.98	7.59e-12	32.35	99
WP_272384267.1	47.8	0.98	7.59e-12	32.35	99
WP_086374524.1	47.8	0.98	7.59e-12	32.35	99
WP_079548038.1	47.8	0.98	7.59e-12	32.35	99
WP_106479749.1	47.8	0.98	7.59e-12	32.35	99
WP_188198911.1	47.8	0.98	7.59e-12	32.35	99
WP_004737971.1	47.8	0.98	7.59e-12	32.35	99
WP_000902833.1	47.8	0.98	7.59e-12	32.35	99
HAV3853582.1	47.8	0.98	7.59e-12	32.35	99
WP_228262068.1	47.8	0.98	7.59e-12	32.35	99
WP_078207677.1	44.3	0.97	1.71e-10	29.7	98
WP_000639711.1	40	0.99	8.18e-09	30.77	103
ACJ41408_Phage	40	0.99	8.18e-09	30.77	103
WP_032051888.1	36.6	0.81	1.65e-07	25.61	100
KRJ24431.1	26.2	0.39	0.001	30.77	105
ACJ41387_Phage	25.4	0.39	0.002	30.77	105
MDA4936498.1	25.4	0.39	0.002	30.77	105
WP_031380881.1	25.4	0.39	0.002	30.77	105
EKU4296719.1	25.4	0.39	0.002	30.77	105
HAV5929033.1	25.4	0.39	0.002	30.77	105
MBF6933845.1	25.4	0.39	0.002	30.77	105
WP_000609268.1	25.4	0.39	0.002	30.77	105
AKA31733.1_Phage	25.4	0.39	0.002	30.77	105
HBO4566290.1	25.4	0.39	0.002	30.77	105
EKL52122.1	25.4	0.39	0.002	30.77	105
WP_002061726.1	25.4	0.39	0.002	30.77	105
HAV5623284.1	25.4	0.39	0.002	30.77	105
HAV2764573.1	25.4	0.39	0.002	30.77	105
MBF6933850.1	25.4	0.39	0.002	30.77	105
WP_252511610.1	25.4	0.39	0.002	30.77	105
AYX87491.1	25.4	0.39	0.002	30.77	105
WP_317302051.1	25.4	0.39	0.002	30.77	105
EHU3345258	25.4	0.39	0.002	30.77	105
WP_438357984.1	25.4	0.39	0.003	30.77	105
WP_114194175.1	25.4	0.39	0.003	30.77	105
WP_000964916.1	23.1	0.45	0.016	26.67	105
WP_072617911.1	23.1	0.45	0.016	26.67	105
