# Supplementary material for: High resolution immunoinformatic profiling of Zonula occludens toxin reveals a conserved multiepitope vaccine candidate in Acinetobacter baumannii
Source: Front Immunol. 2026 Jun 4;17:1835523. doi: 10.3389/fimmu.2026.1835523 (PMC13275727; doi:10.3389/fimmu.2026.1835523)
Supplement: Supplementary Table 2 — High-resolution BLAST alignment analysis of the Antigen 2 (C-terminal) domain across Acinetobacter baumannii clinical isolates. Pairwise BLASTp alignments of the Antigen 2 (C-terminal) region of the Zonula occludens toxin (Zot) were performed across a diverse panel of Acinetobacter baumannii strains, including reference and clinical isolates. Quantitative alignment metrics—bit score, percent identity, query coverage, alignment length, and E-values—demonstrate consistently high sequence conservation, with near-complete query coverage and uniformly low E-values indicative of strong homology across strains. The majority of sequences exhibit minimal divergence, with only sparse residue-level variability observed at discrete positions, suggesting pronounced evolutionary constraint within this domain. Notably, the high degree of conservation observed across phylogenetically distinct isolates reinforces the structural stability of the C-terminal region and aligns with its enrichment in predicted high-affinity MHC Class I and II binding epitopes. This convergence of sequence conservation and immunogenic potential supports the Antigen 2 domain as a prioritized target for broad-spectrum immunotherapeutic and vaccine design, with reduced likelihood of immune escape due to limited sequence variability. [file Table2.xlsx]

## Sheet: Sheet 1 - Antigen 2-Alignment-D
Antigen 2-Alignment-Descriptions
Representative sequence	Bit Score	Query Cover	E value	Per. ident	Acc. Len
ATCC17978	191	1	9.64e-69	100	90
WP_032020746.1	191	1	9.64e-69	100	90
WP_169040862.1	187	1	1.87e-67	97.78	90
WP_353727091.1	187	1	2.63e-67	97.78	90
WP_000985588.1	179	1	2.81e-64	93.33	90
WP_032051888.1	162	0.98	1.47e-57	84.09	90
WP_000964916.1	162	1	2.49e-57	81.11	90
WP_000585018.1	159	0.97	5.38e-56	80.46	90
ATCC19606	159	0.97	5.38e-56	80.46	90
WP_000585019.1	158	0.97	7.98e-56	80.46	90
WP_032021565.1	157	0.96	1.38e-55	81.4	90
WP_057078271.1	157	0.96	1.38e-55	81.4	90
WP_031986148.1	155	0.96	1.21e-54	80.23	90
WP_072617911.1	153	1	1.17e-53	75.56	90
KRJ24431.1	145	0.99	8.35e-51	74.16	90
WP_438357984.1	145	0.99	9.02e-51	74.16	90
WP_317302051.1	145	0.99	9.02e-51	74.16	90
EHU3345258	145	0.97	1.53e-50	74.71	90
WP_031380881.1	143	0.99	6.22e-50	73.03	90
ACJ41387_Phage	143	0.99	9.14e-50	71.91	90
AYX87491.1	142	0.99	1.56e-49	71.91	90
MDA4936498.1	142	0.99	2.04e-49	71.91	90
MBF6933845.1	140	0.96	9.13e-49	72.41	91
WP_000609268.1	140	0.96	9.13e-49	72.41	91
AKA31733.1_Phage	140	0.96	9.13e-49	72.41	91
HBO4566290.1	140	0.96	9.13e-49	72.41	91
WP_002061726.1	140	0.96	9.13e-49	72.41	91
WP_252511610.1	140	0.96	1.86e-48	72.41	91
EKL52122.1	139	0.96	2.7e-48	71.26	91
EKU4296719.1	139	0.96	3.52e-48	71.26	91
HAV5929033.1	139	0.96	3.52e-48	71.26	91
HAV5623284.1	139	0.96	3.52e-48	71.26	91
HAV2764573.1	139	0.96	3.52e-48	71.26	91
WP_078207677.1	139	1	5.11e-48	71.43	91
MBF6933850.1	138	0.96	7.03e-48	71.26	91
WP_114194175.1	138	0.99	9.69e-48	70.79	90
WP_000639711.1	135	0.99	6.54e-47	69.23	90
ACJ41408_Phage	135	0.99	6.54e-47	69.23	90
WP_272384267.1	96.7	0.76	3.3e-31	67.14	97
WP_004737971.1	95.5	0.76	1.04e-30	65.71	97
WP_049590741.1	95.5	0.76	1.1e-30	65.71	99
WP_079548038.1	95.1	0.76	1.31e-30	65.71	97
WP_086374524.1	95.1	0.76	1.4e-30	65.71	97
WP_407543909.1	95.1	0.76	1.43e-30	65.71	97
WP_188198911.1	94.7	0.76	1.74e-30	65.71	97
WP_000902833.1	94.7	0.76	1.74e-30	65.71	97
HAV3853582.1	94.7	0.76	1.74e-30	65.71	97
WP_106479749.1	94.4	0.76	2.61e-30	65.71	97
WP_228262068.1	93.2	0.76	6.55e-30	64.29	99
WP_031380814.1	92.8	0.76	9.29e-30	64.29	99
WP_032017345.1	83.6	0.76	4.55e-26	54.79	99
WP_009517212.1	83.6	0.79	5.07e-26	53.95	99
